# Supplementary material for: Real-time color flow mapping of ultrasound microrobots
Source: Sci Adv. 2025 Jul 18;11(29):eadt8887. doi: 10.1126/sciadv.adt8887 (PMC12273784; doi:10.1126/sciadv.adt8887)
Supplement: Supplementary file 2 — Movies S1 to S8 [file sciadv.adt8887_movies_s1_to_s8.zip]

Archive with 8 entries (8 files):
- adt8887_movie_s1.mp4
- adt8887_movie_s2.mp4
- adt8887_movie_s3.mp4
- adt8887_movie_s4.mp4
- adt8887_movie_s5.mp4
- adt8887_movie_s6.mp4
- adt8887_movie_s7.mp4
- adt8887_movie_s8.mp4
